# Supplementary material for: Glutathione S-Transferase Genes Involved in Response to Short-Term Heat Stress in Tetranychus urticae (Koch)
Source: Antioxidants (Basel). 2024 Apr 8;13(4):442. doi: 10.3390/antiox13040442 (PMC11047457; doi:10.3390/antiox13040442)
Supplement: Supplementary file 1 [file antioxidants-13-00442-s001.zip]

Archive with 4 entries (4 files):
- Table S1.pdf
- Table S2.pdf
- Table S3.pdf
- Table S4.xlsx
