# Supplementary material for: Glutathione S-Transferase Genes Involved in Response to Short-Term Heat Stress in Tetranychus urticae (Koch)
Source: Antioxidants (Basel). 2024 Apr 8;13(4):442. doi: 10.3390/antiox13040442 (PMC11047457; doi:10.3390/antiox13040442)
Supplement: Supplementary file 1 [file antioxidants-13-00442-s001.zip › Table S4.xlsx]

## Sheet: Sheet1
Table S4. The source data of expression levels of six GST genes after heat stress
Gene Name		25℃	36℃-2h	36℃-4h	36℃-6h	39℃-2h	39℃-4h	39℃-6h	42℃-2h	42℃-4h	42℃-6h
TuGSTm1		1	0.94696	1.1345	1.08401	1.92245	1.49672	3.00739	10.7534	16.8142	32.1951
		1	0.82571	1.51204	1.02828	1.33125	1.68966	3.28185	10.8594	16.8375	30.2061
		1	0.80205	1.36696	0.89024	1.96312	1.31378	3.22101	12.0577	16.4682	29.523
		1	0.80968	1.69685	0.99824	1.65247	1.23062	3.10698	10.0281	14.8625	28.1442
		1	0.85789	1.45516	1.01022	1.70892	1.51736	3.38349	11.3686	15.7317	32.0615
TuGSTm2		1	3.17127	1.29842	2.81283	0.982578	4.90696	40.7668	8.31406	46.6736	71.9015
		1	2.42545	1.5665	3.07976	1.12003	5.31505	40.9265	6.62693	39.3506	85.1266
		1	3.52948	1.47875	2.86303	1.3584	5.54896	39.0426	6.51825	45.7441	72.5912
		1	3.27342	1.27056	3.09041	0.964851	5.25016	39.7537	5.73845	50.7901	78.3855
		1	3.09041	1.31049	2.97853	1.06438	4.86855	42.9456	7.2446	46.0949	71.8888
TuGSTm3		1	1.93033	0.575096	0.370202	0.987706	2.17338	0.506154	6.74677	4.08968	2.54391
		1	1.93183	0.604789	0.418835	0.661882	1.7366	0.541843	7.0101	3.5227	3.15496
		1	1.43301	0.500993	0.425921	0.984946	2.2439	0.599809	6.47542	3.92326	2.16156
		1	2.12136	0.422769	0.450322	0.790369	1.67873	0.691403	7.24579	4.86282	3.47128
		1	1.97691	0.510348	0.430789	0.90342	1.98473	0.626719	6.79447	4.03058	2.79364
TuGSTo		1	3.16985	1.36429	2.5575	3.53165	3.81941	6.21437	22.7808	5.79821	10.8972
		1	3.45806	1.75011	2.87026	3.80301	3.48586	6.73938	29.4473	4.64563	7.22583
		1	3.04484	1.36997	3.3664	3.77508	3.67056	7.62732	25.7159	4.26593	10.0632
		1	3.88917	1.12394	2.35888	3.009	3.81425	7.2963	23.8137	5.06578	7.02499
		1	3.56236	1.19015	2.5769	3.57775	3.43552	7.02003	25.2979	4.9505	9.48556
TuGSTk		1	0.736585	0.736585	0.70129	1.10721	0.70179	0.698344	10.4407	5.51369	2.28289
		1	0.77692	0.77692	0.772524	1.36177	0.672462	0.669236	10.7874	6.57705	3.24383
		1	0.788428	0.788428	0.870754	1.35517	0.60226	0.736895	11.2861	5.27717	3.1696
		1	0.701405	0.701405	0.745341	1.061	0.646069	0.813729	10.5258	5.04099	2.29918
		1	0.71384	0.71384	0.683575	1.19134	0.6105	0.637727	11.3096	6.11396	2.63585
TuGSTd1		1	0.369572	0.0804007	0.210756	0.27946	0.284769	4.87686	1.70218	11.2033	46.5539
		1	0.344301	0.0844719	0.141587	0.299707	0.200646	5.09452	1.33386	14.048	48.0001
		1	0.543856	0.0552549	0.183828	0.300925	0.239132	5.38452	1.22359	15.5185	44.8972
		1	0.306594	0.0725667	0.170404	0.311001	0.301552	6.79374	1.58754	15.8408	50.2211
		1	0.49533	0.0750381	0.182411	0.28592	0.297953	7.80404	1.52792	11.9255	51.6536
TuGSTd2		1	0.951859	0.656931	0.432072	1.1461	0.499403	5.91732	7.89759	16.216	44.7714
		1	0.996661	0.644344	0.478044	1.00513	0.842687	6.07768	7.4794	20.3335	56.1396
		1	1.05523	0.459574	0.469176	0.940471	0.872283	6.24397	7.29118	22.4619	62.0161
		1	0.925498	0.515165	0.304787	0.932461	0.633305	6.00246	8.58928	22.9284	51.4188
		1	0.908339	0.489916	0.443531	1.02635	0.76684	5.79153	7.33813	17.2613	47.6574
